# Supplementary material for: Tin Oxide (SnO2) Nanoparticles: Facile Fabrication, Characterization, and Application in UV Photodetectors
Source: Nanomaterials (Basel). 2022 Feb 14;12(4):632. doi: 10.3390/nano12040632 (PMC8876611; doi:10.3390/nano12040632)
Supplement: Supplementary file 1 [file nanomaterials-12-00632-s001.zip]

Archive with 1 entries (1 files):
- nanomaterials-1533210-supplementary.pdf
